# Supplementary material for: How large and diverse are field populations of fungal plant pathogens? The case of Zymoseptoria tritici
Source: Evol Appl. 2022 Jul 15;15(9):1360–73. doi: 10.1111/eva.13434 (PMC9488677; doi:10.1111/eva.13434)
Supplement: Supplementary file 2 — Table S2 [file EVA-15-1360-s002.xls]

## Sheet: Spores_Counts
Table S2. Number of spores produced per Zymoseptoria tritici pycnidium (Bernasconi & Zala: Z. tritici strains starting with "ST99CH"; Suffert and El Kamel: Z. tritici strains starting with "INRA13").
Wheat Cultivar	Zymoseptoria tritici strain	Total spores per leaf	Pycnidia count per leaf	Spores per pycnidium
Titlis	ST99CH_1A5	189000	185	1022
Titlis	ST99CH_1A5	372000	247	1506
Titlis	ST99CH_1A5	439000	284	1546
Titlis	ST99CH_1A5	517000	316	1636
Titlis	ST99CH_1A5	600000	134	4478
Titlis	ST99CH_1A5	733000	375	1955
Titlis	ST99CH_1A5	683000	253	2700
Titlis	ST99CH_1A5	706000	300	2353
Titlis	ST99CH_1E4	1390000	133	10451
Titlis	ST99CH_1E4	2110000	230	9174
Titlis	ST99CH_1E4	1020000	66	15455
Titlis	ST99CH_1E4	711000	198	3591
Titlis	ST99CH_1E4	844000	138	6116
Titlis	ST99CH_1E4	3070000	194	15825
Titlis	ST99CH_1E4	378000	23	16435
Titlis	ST99CH_1E4	800000	83	9639
Titlis	ST99CH_3D1	2030000	140	14500
Titlis	ST99CH_3D1	922000	153	6026
Titlis	ST99CH_3D1	756000	127	5953
Titlis	ST99CH_3D1	811000	226	3588
Titlis	ST99CH_3D1	1230000	253	4862
Titlis	ST99CH_3D1	1360000	207	6570
Titlis	ST99CH_3D1	1910000	250	7640
Titlis	ST99CH_3D1	1290000	300	4300
Titlis	ST99CH_3D7	3620000	648	5586
Titlis	ST99CH_3D7	3360000	454	7401
Titlis	ST99CH_3D7	3180000	413	7700
Titlis	ST99CH_3D7	2910000	999	2913
Titlis	ST99CH_3D7	1440000	402	3582
Titlis	ST99CH_3D7	1960000	1026	1910
Titlis	ST99CH_3D7	2380000	500	4760
Titlis	ST99CH_3D7	3110000	1050	2962
Drifter	ST99CH_3D1	955546	193	4951
Drifter	ST99CH_3D1	899998	277	3249
Drifter	ST99CH_3D1	1888893	524	3605
Drifter	ST99CH_3D1	622220	277	2246
Drifter	ST99CH_3D1	338891	205	1653
Drifter	ST99CH_3D1	411110	148	2778
Drifter	ST99CH_3D1	344447	524	657
Drifter	ST99CH_3D1	500003	178	2809
Drifter	ST99CH_3D1	666672	413	1614
Drifter	ST99CH_3D1	611107	578	1057
Drifter	ST99CH_3D7	7577767	1031	7350
Drifter	ST99CH_3D7	2244461	603	3722
Drifter	ST99CH_3D7	1288883	503	2562
Drifter	ST99CH_3D7	1433329	580	2471
Drifter	ST99CH_3D7	12061122	2185	5520
Drifter	ST99CH_3D7	1088884	639	1704
Drifter	ST99CH_3D7	2055554	549	3744
Drifter	ST99CH_3D7	9255572	732	12644
Drifter	ST99CH_3D7	977784	452	2163
Drifter	ST99CH_3D7	1788888	300	5963
Drifter	ST99CH_1A5	488891	125	3911
Drifter	ST99CH_1A5	177777	77	2309
Drifter	ST99CH_1A5	488887	82	5962
Drifter	ST99CH_1A5	411114	96	4282
Drifter	ST99CH_1A5	377780	124	3047
Drifter	ST99CH_1A5	766670	167	4591
Drifter	ST99CH_1A5	877771	394	2228
Drifter	ST99CH_1A5	1088882	184	5918
Drifter	ST99CH_1A5	375552	144	2608
Drifter	ST99CH_1A5	600004	154	3896
Drifter	ST99CH_1E4	999999	262	3817
Drifter	ST99CH_1E4	1033334	336	3075
Drifter	ST99CH_1E4	777783	252	3086
Drifter	ST99CH_1E4	3355559	296	11336
Drifter	ST99CH_1E4	1722229	266	6475
Drifter	ST99CH_1E4	733338	267	2747
Drifter	ST99CH_1E4	1044444	786	1329
Drifter	ST99CH_1E4	488893	141	3467
Drifter	ST99CH_1E4	1644433	298	5518
Drifter	ST99CH_1E4	1388888	367	3784
Drifter	ST99CH_3D1	2744428	341	8048
Drifter	ST99CH_3D1	2677788	161	16632
Drifter	ST99CH_3D1	1366676	235	5816
Drifter	ST99CH_3D1	3555562	227	15663
Drifter	ST99CH_3D1	1399996	313	4473
Drifter	ST99CH_3D1	6322205	350	18063
Drifter	ST99CH_3D1	2866671	331	8661
Drifter	ST99CH_3D1	1599993	256	6250
Drifter	ST99CH_3D1	3777781	571	6616
Drifter	ST99CH_3D1	3088868	267	11569
Drifter	ST99CH_3D7	7422231	1368	5426
Drifter	ST99CH_3D7	3188832	270	11810
Drifter	ST99CH_3D7	4111073	686	5993
Drifter	ST99CH_3D7	3655597	459	7964
Drifter	ST99CH_3D7	3011125	621	4849
Drifter	ST99CH_3D7	10611053	690	15378
Drifter	ST99CH_3D7	4888851	632	7736
Drifter	ST99CH_3D7	3722258	1106	3366
Drifter	ST99CH_3D7	6888899	1235	5578
Drifter	ST99CH_3D7	4033376	500	8067
Drifter	ST99CH_1A5	1955567	152	12866
Drifter	ST99CH_1A5	1155543	349	3311
Drifter	ST99CH_1A5	2455538	345	7118
Drifter	ST99CH_1A5	1322203	146	9056
Drifter	ST99CH_1A5	2022261	82	24662
Drifter	ST99CH_1A5	4188851	184	22765
Drifter	ST99CH_1A5	3966642	197	20135
Drifter	ST99CH_1A5	2877779	213	13511
Drifter	ST99CH_1A5	2599981	163	15951
Drifter	ST99CH_1A5	3044423	536	5680
Drifter	ST99CH_1E4	3055565	379	8062
Drifter	ST99CH_1E4	3844458	694	5540
Drifter	ST99CH_1E4	8433354	570	14795
Drifter	ST99CH_1E4	3966684	845	4694
Drifter	ST99CH_1E4	6600005	943	6999
Drifter	ST99CH_1E4	5255556	511	10285
Drifter	ST99CH_1E4	3888915	882	4409
Drifter	ST99CH_1E4	6422274	675	9514
Drifter	ST99CH_1E4	6477729	503	12878
Drifter	ST99CH_1E4	9022159	1075	8393
Drifter	ST99CH_3D1	561109	268	2094
Drifter	ST99CH_3D1	377780	207	1825
Drifter	ST99CH_3D1	1266667	237	5345
Drifter	ST99CH_3D1	511115	280	1825
Drifter	ST99CH_3D1	266666	238	1120
Drifter	ST99CH_3D1	2244462	306	7335
Drifter	ST99CH_3D1	655559	261	2512
Drifter	ST99CH_3D1	1133336	245	4626
Drifter	ST99CH_3D1	711111	255	2789
Drifter	ST99CH_3D1	1144456	335	3416
Drifter	ST99CH_3D7	1099993	623	1766
Drifter	ST99CH_3D7	3522186	1206	2921
Drifter	ST99CH_3D7	3166677	499	6346
Drifter	ST99CH_3D7	544444	246	2213
Drifter	ST99CH_3D7	2622245	1234	2125
Drifter	ST99CH_3D7	661117	442	1496
Drifter	ST99CH_3D7	666665	640	1042
Drifter	ST99CH_3D7	1133325	416	2724
Drifter	ST99CH_3D7	599998	350	1714
Drifter	ST99CH_3D7	3200030	684	4678
Drifter	ST99CH_1A5	488894	150	3259
Drifter	ST99CH_1A5	344443	163	2113
Drifter	ST99CH_1A5	230001	127	1811
Drifter	ST99CH_1A5	1322216	219	6038
Drifter	ST99CH_1A5	314447	106	2966
Drifter	ST99CH_1A5	235556	157	1500
Drifter	ST99CH_1A5	188889	194	974
Drifter	ST99CH_1A5	437776	146	2998
Drifter	ST99CH_1A5	195555	91	2149
Drifter	ST99CH_1A5	844452	305	2769
Drifter	ST99CH_1E4	1888869	340	5555
Drifter	ST99CH_1E4	3466664	348	9962
Drifter	ST99CH_1E4	1466661	169	8678
Drifter	ST99CH_1E4	4433316	653	6789
Drifter	ST99CH_1E4	2933351	587	4997
Drifter	ST99CH_1E4	1766676	455	3883
Drifter	ST99CH_1E4	2544467	864	2945
Drifter	ST99CH_1E4	322221	324	995
Drifter	ST99CH_1E4	1677779	368	4559
Drifter	ST99CH_1E4	1966665	185	10631
Drifter	ST99CH_3D1	1111114	156	7123
Drifter	ST99CH_3D1	1755542	221	7944
Drifter	ST99CH_3D1	2355559	323	7293
Drifter	ST99CH_3D1	3466654	260	13333
Drifter	ST99CH_3D1	1977773	331	5975
Drifter	ST99CH_3D1	1677816	167	10047
Drifter	ST99CH_3D1	3222201	353	9128
Drifter	ST99CH_3D1	1844456	323	5710
Drifter	ST99CH_3D1	2655536	214	12409
Drifter	ST99CH_3D1	2900010	218	13303
Drifter	ST99CH_3D7	5466665	860	6357
Drifter	ST99CH_3D7	2111126	508	4156
Drifter	ST99CH_3D7	12733311	1549	8220
Drifter	ST99CH_3D7	4044419	279	14496
Drifter	ST99CH_3D7	4299968	617	6969
Drifter	ST99CH_3D7	4822239	1084	4449
Drifter	ST99CH_3D7	3455575	259	13342
Drifter	ST99CH_3D7	4377776	704	6218
Drifter	ST99CH_3D7	3777848	355	10642
Drifter	ST99CH_3D7	7122190	1133	6286
Drifter	ST99CH_1A5	499994	99	5050
Drifter	ST99CH_1A5	722222	221	3268
Drifter	ST99CH_1A5	2977796	271	10988
Drifter	ST99CH_1A5	1711122	133	12866
Drifter	ST99CH_1A5	2288919	186	12306
Drifter	ST99CH_1A5	3844433	270	14239
Drifter	ST99CH_1A5	2000005	195	10256
Drifter	ST99CH_1A5	1855553	168	11045
Drifter	ST99CH_1A5	3388864	327	10363
Drifter	ST99CH_1A5	2299993	85	27059
Drifter	ST99CH_1E4	4633330	500	9267
Drifter	ST99CH_1E4	2977785	148	20120
Drifter	ST99CH_1E4	2888904	449	6434
Drifter	ST99CH_1E4	977780	271	3608
Drifter	ST99CH_1E4	5911127	312	18946
Drifter	ST99CH_1E4	5400012	391	13811
Drifter	ST99CH_1E4	5411136	461	11738
Drifter	ST99CH_1E4	5466667	473	11557
Drifter	ST99CH_1E4	2444450	453	5396
Drifter	ST99CH_1E4	2866636	180	15926
Apache	INRA13-FS5000	8.38e+06	1253	6687.95
Apache	INRA13-FS5006	8520000	2264	3763.25
Apache	INRA13-FS5011	1.028e+07	2120	4849.06
Apache	INRA13-FS5021	9320000	1868	4989.29
Apache	INRA13-FS5028	8420000	2156	3905.38
Apache	INRA13-FS5035	5.72e+06	2385	2398.32
Apache	INRA13-FS5038	4.9e+06	1609	3045.37
Apache	INRA13-FS5055	5900000	2762	2136.13
Apache	INRA13-FS5072	5760000	2006	2871.39
Apache	INRA13-FS5100	3760000	1912	1966.53
Apache	INRA13-FS5103	5360000	1728	3101.85
Apache	INRA13-FS5105	1840000	782	2352.94
Apache	INRA13-FS5107	4880000	1775	2749.3
Apache	INRA13-FS5110	6520000	1227	5313.77
Apache	INRA13-FS5112	3820000	1219	3133.72
Apache	INRA13-FS5115	3.86e+06	245	15755.1
Apache	INRA13-FS5118	5.72e+06	1680	3404.76
Apache	INRA13-FS5121	4.36e+06	667	6536.73
Apache	INRA13-FS5000	8320000	965	8621.76
Apache	INRA13-FS5006	6180000	1412	4376.77
Apache	INRA13-FS5011	1.004e+07	1968	5101.63
Apache	INRA13-FS5021	7.28e+06	2717	2679.43
Apache	INRA13-FS5028	6920000	1274	5431.71
Apache	INRA13-FS5035	7.66e+06	1636	4682.15
Apache	INRA13-FS5038	6420000	1281	5011.71
Apache	INRA13-FS5055	8180000	1561	5240.23
Apache	INRA13-FS5072	13480000	2721	4954.06
Apache	INRA13-FS5100	3700000	1367	2706.66
Apache	INRA13-FS5103	2580000	966	2670.81
Apache	INRA13-FS5105	3060000	770	3974.03
Apache	INRA13-FS5107	16640000	2361	7047.86
Apache	INRA13-FS5110	7100000	1745	4068.77
Apache	INRA13-FS5112	5360000	1244	4308.68
Apache	INRA13-FS5115	11160000	1373	8128.19
Apache	INRA13-FS5118	7920000	2167	3654.82
Apache	INRA13-FS5121	3.36e+06	384	8750
Apache	INRA13-FS5000	5880000	2594	2266.77
Apache	INRA13-FS5006	9500000	1975	4810.13
Apache	INRA13-FS5011	17640000	1888	9343.22
Apache	INRA13-FS5021	1.106e+07	1748	6327.23
Apache	INRA13-FS5028	13340000	2283	5843.19
Apache	INRA13-FS5035	17000000	1989	8547.01
Apache	INRA13-FS5038	12480000	1239	10072.6
Apache	INRA13-FS5055	12040000	2580	4666.67
Apache	INRA13-FS5072	14980000	2540	5897.64
Apache	INRA13-FS5100	10100000	3360	3005.95
Apache	INRA13-FS5103	10420000	2058	5063.17
Apache	INRA13-FS5105	6.84e+06	1045	6545.45
Apache	INRA13-FS5107	16520000	1681	9827.48
Apache	INRA13-FS5110	1.292e+07	1743	7412.51
Apache	INRA13-FS5112	15300000	1340	11417.9
Apache	INRA13-FS5115	14280000	1296	11018.5
Apache	INRA13-FS5118	24360000	4033	6040.17
Apache	INRA13-FS5121	7.66e+06	1372	5583.09
Apache	INRA13-FS5000	6040000	738	8184.28
Apache	INRA13-FS5006	6.22e+06	1314	4733.64
Apache	INRA13-FS5011	15500000	2101	7377.44
Apache	INRA13-FS5021	13380000	1103	12130.6
Apache	INRA13-FS5028	8320000	1739	4784.36
Apache	INRA13-FS5035	13000000	1420	9154.93
Apache	INRA13-FS5038	15780000	1282	12308.9
Apache	INRA13-FS5055	9.8e+06	2097	4673.34
Apache	INRA13-FS5072	12180000	1131	10769.2
Apache	INRA13-FS5100	10660000	2079	5127.47
Apache	INRA13-FS5103	13340000	1867	7145.15
Apache	INRA13-FS5105	5580000	595	9378.15
Apache	INRA13-FS5107	1.318e+07	2019	6527.98
Apache	INRA13-FS5110	8400000	2043	4111.6
Apache	INRA13-FS5112	11120000	1461	7611.23
Apache	INRA13-FS5115	13720000	1479	9276.54
Apache	INRA13-FS5118	21920000	3963	5531.16
Apache	INRA13-FS5121	3460000	807	4287.48
Apache	INRA13-FS5000	1020000	428	2383.18
Apache	INRA13-FS5006	1840000	647	2843.89
Apache	INRA13-FS5011	1920000	1649	1164.34
Apache	INRA13-FS5021	2.22e+06	254	8740.16
Apache	INRA13-FS5028	1240000	1070	1158.88
Apache	INRA13-FS5035	4320000	1627	2655.19
Apache	INRA13-FS5038	740000	1176	629.252
Apache	INRA13-FS5055	4320000	1421	3040.11
Apache	INRA13-FS5072	3540000	1191	2972.29
Apache	INRA13-FS5100	1660000	1354	1226
Apache	INRA13-FS5103	1.74e+06	544	3198.53
Apache	INRA13-FS5105	1.74e+06	640	2718.75
Apache	INRA13-FS5107	2520000	1560	1615.38
Apache	INRA13-FS5110	1860000	1334	1394.3
Apache	INRA13-FS5112	1.76e+06	814	2162.16
Apache	INRA13-FS5115	2900000	1109	2614.97
Apache	INRA13-FS5118	1.96e+06	1450	1351.72
Apache	INRA13-FS5121	1040000	176	5909.09
